# Supplementary material for: Clinical PathoScope: rapid alignment and filtration for accurate pathogen identification in clinical samples using unassembled sequencing data
Source: BMC Bioinformatics. 2014 Aug 4;15(1):262. doi: 10.1186/1471-2105-15-262 (PMC4131054; doi:10.1186/1471-2105-15-262)
Supplement: Supplementary file 2 — Additional file 2: Viral genomes with human ribosomal RNA contamination. GenBank accession numbers and names of viral genomes showing sequence similarity to human rRNA sequences. (TXT 181 bytes) [file 12859_2013_6527_MOESM2_ESM.txt]

gi|401829614	Shamonda virus segment L, complete_genome
gi|109255272	Choristoneura occidentalis granulovirus, complete genome
gi|401829625	Simbu virus segment L, complete_genome
