# Supplementary material for: Clinical PathoScope: rapid alignment and filtration for accurate pathogen identification in clinical samples using unassembled sequencing data
Source: BMC Bioinformatics. 2014 Aug 4;15(1):262. doi: 10.1186/1471-2105-15-262 (PMC4131054; doi:10.1186/1471-2105-15-262)
Supplement: Supplementary file 3 — Additional file 3: Simulated data summary & code. Genome accession numbers, read counts, mutation rates, and run commands used to generate the simulated sequencing samples. (XLSX 38 KB) [file 12859_2013_6527_MOESM3_ESM.xlsx]

## Sheet: Simulated_1
Mason Simulation Code
Mason illumina -s $seed -N $numReads -sq -n $readLength -i -hs $snpRate -hi $indelRate -hnN -nN -o $outputFile.fastq $refGenomes.fa
Human, Bacterial, & Viral Simulation Parameters
Human
Sample	Seed	numReads	readLength	snpRate	indelRate
S101	1101	9000000	100	0.0046838	0.000925
S102	1102	9000000	100	0.0046838	0.000925
S103	1103	9000000	100	0.0046838	0.000925
S104	1104	9000000	100	0.0046838	0.000925
S105	1105	9000000	100	0.0046838	0.000925
Bacteria
Sample	Seed	numReads	readLength	snpRate	indelRate
S101	1111	900000	100	0.01392	0.024575
S102	1112	900000	100	0.01392	0.024575
S103	1113	900000	100	0.01392	0.024575
S104	1114	900000	100	0.01392	0.024575
S105	1115	900000	100	0.01392	0.024575
Virus
Sample	Seed	numReads	readLength	snpRate	indelRate
S101	1101	See Below	100	0.01	0.01
S102	1102	See Below	100	0.01	0.01
S103	1103	See Below	100	0.01	0.01
S104	1104	See Below	100	0.01	0.01
S105	1105	See Below	100	0.01	0.01
Bacterial Accession Numbers
Accession Numbers	Name
gi|296112228	Moraxella_catarrhalis_RH4_chromosome,_complete_genome
gi|378696079	Haemophilus_influenzae_10810,_complete_genome
gi|16271976	Haemophilus_influenzae_Rd_KW20_chromosome,_complete_genome
gi|387787130	Streptococcus_pneumoniae_ST556_chromosome,_complete_genome
gi|392427891	Streptococcus_intermedius_JTH08,_complete_genome
Viral Accession Numbers
Accession Numbers	Name
gi|49169782	Human coronavirus NL63 (HCoV-NL63)
gi|9627719	Human enterovirus A (HEV-A)
gi|160700581	Human rhinovirus C (HRV-C)
gi|8486122,gi|8486125,gi|8486127,gi|8486129,	Influenza A virus (A/Puerto Rico/8/34/H1N1)
gi|8486131,gi|8486134,gi|8486136,gi|8486138	(H1N1)
gi|77125236	Human bocavirus (HBoV)
gi|56160876	Human adenovirus type 7 (AdV7)
gi|9629198	Human respiratory syncytial virus (HRSV)
Viral Composition Per Sample
	Number of Reads
Sample	63640	25000	10000	1000	250	100	10
S101	AdV7	HCoV-NL63	HRSV	HEV-A	HRV-C	H1N1	HBoV
S102	H1N1	HEV-A	AdV7	HRV-C	HBoV	HRSV	HCoV-NL63
S103	HBoV	HRV-C	HCoV-NL63	AdV7	HEV-A	H1N1	HRSV
S104	HCoV-NL63	H1N1	HRV-C	HRSV	AdV7	HBoV	HEV-A
S105	HRSV	HBoV	HEV-A	H1N1	HCoV-NL63	AdV7	HRV-C
	Number of Reads
Sample	Human_coronavirus_NL63	Human_enterovirus_A	Human_rhinovirus_C	Influenza_A_virus_(A/Puerto_Rico/8/34(H1N1))	Human_bocavirus	Human_adenovirus_type_7	Human_respiratory_syncytial_virus
B101	25000	1000	250	100	10	63640	10000
B102	10	25000	1000	63640	250	10000	100
B103	10000	250	25000	100	63640	1000	10
B104	63640	10	10000	25000	100	250	1000
B105	250	10000	10	1000	25000	100	63640
Sample	Human_coronavirus_NL63	Human_enterovirus_A	Human_rhinovirus_C	Influenza_A_virus_(A/Puerto_Rico/8/34(H1N1))	Human_bocavirus	Human_adenovirus_type_7	Human_respiratory_syncytial_virus
B101	25	1	0.25	0.1	0.01	63.64	10	100
B102	0.01	25	1	63.64	0.25	10	0.1	100
B103	10	0.25	25	0.1	63.64	1	0.01	100
B104	63.64	0.01	10	25	0.1	0.25	1	100
B105	0.25	10	0.01	1	25	0.1	63.64	100

## Sheet: Simulated_2
Mason Simulation Code
Mason illumina -s $seed -N $numReads -sq -n $readLength -i -hs $snpRate -hi $indelRate -hnN -nN -o $outputFile.fastq $refGenomes.fa
Human, Bacterial, & Viral Simulation Parameters
Human
Sample	Seed	numReads	readLength	snpRate	indelRate
S101	1101	9000000	100	0.0046838	0.000925
S102	1102	9000000	100	0.0046838	0.000925
S103	1103	9000000	100	0.0046838	0.000925
S104	1104	9000000	100	0.0046838	0.000925
S105	1105	9000000	100	0.0046838	0.000925
Bacteria
Sample	Seed	numReads	readLength	snpRate	indelRate
S101	1101	900000	100	0.01392	0.024575
S102	1102	900000	100	0.01392	0.024575
S103	1103	900000	100	0.01392	0.024575
S104	1104	900000	100	0.01392	0.024575
S105	1105	900000	100	0.01392	0.024575
Virus
Sample	Seed	numReads	readLength	snpRate	indelRate
S101	1101	See Below	100	0.01	0.01
S102	1102	See Below	100	0.01	0.01
S103	1103	See Below	100	0.01	0.01
S104	1104	See Below	100	0.01	0.01
S105	1105	See Below	100	0.01	0.01
Bacterial Accession Numbers
Accession Numbers	Name
gi|150002608	Bacteroides_vulgatus_ATCC_8482
gi|29345410	Bacteroides_thetaiotaomicron_VPI-5482
gi|336324561	Corynebacterium_resistens_DSM_45100
gi|227831830	Corynebacterium_aurimucosum_ATCC_700975
gi|68535062	Corynebacterium_jeikeium_K411
gi|169823697	Finegoldia_magna_ATCC_29328
gi|345428590	Haemophilus_parainfluenzae_T3T1
gi|296112228	Moraxella_catarrhalis_RH4
gi|386022942	Propionibacterium_acnes_266
gi|295129529	Propionibacterium_acnes_SK137
gi|407934369	Propionibacterium_acnes_C1
gi|50841496	Propionibacterium_acnes_KPA171202
gi|397668839	Propionibacterium_propionicum_F0230a
gi|387891255	Pseudomonas_fluorescens_A506
gi|311111670	Rothia_dentocariosa_ATCC_17931
gi|283457089	Rothia_mucilaginosa_DY-18
gi|379019812	Staphylococcus_aureus_subsp._aureus_M013
gi|82749777	Staphylococcus_aureus_RF122
gi|384546269	Staphylococcus_aureus_subsp._aureus_ED133
gi|27466918	Staphylococcus_epidermidis_ATCC_12228
gi|57865352	Staphylococcus_epidermidis_RP62A
gi|289166909	Streptococcus_mitis_B6
gi|331265438	Streptococcus_oralis_Uo5
gi|342162671	Streptococcus_pseudopneumoniae_IS7493
gi|125716887	Streptococcus_sanguinis_SK36
Viral Accession Numbers
Accession Numbers	Name
gi|49169782	Human coronavirus NL63 (HCoV-NL63)
gi|9627719	Human enterovirus A (HEV-A)
gi|160700581	Human rhinovirus C (HRV-C)
gi|8486122,gi|8486125,gi|8486127,gi|8486129,	Influenza A virus (A/Puerto Rico/8/34/H1N1)
gi|8486131,gi|8486134,gi|8486136,gi|8486138	(H1N1)
gi|77125236	Human bocavirus (HBoV)
gi|56160876	Human adenovirus type 7 (AdV7)
Viral Composition Per Sample
	Number of Reads
Sample	63640	25000	10000	1000	250	100	10
S101	AdV7	HCoV-NL63	HRSV	HEV-A	HRV-C	H1N1	HBoV
S102	H1N1	HEV-A	AdV7	HRV-C	HBoV	HRSV	HCoV-NL63
S103	HBoV	HRV-C	HCoV-NL63	AdV7	HEV-A	H1N1	HRSV
S104	HCoV-NL63	H1N1	HRV-C	HRSV	AdV7	HBoV	HEV-A
S105	HRSV	HBoV	HEV-A	H1N1	HCoV-NL63	AdV7	HRV-C
Bacterial Composition Per Sample
	Bacteria
Sample	Bacteroides_thetaiotaomicron_VPI-5482	Bacteroides_vulgatus_ATCC_8482	Corynebacterium_aurimucosum_ATCC_700975	Corynebacterium_jeikeium_K411	Corynebacterium_resistens_DSM_45100	Finegoldia_magna_ATCC_29328	Haemophilus_parainfluenzae_T3T1	Moraxella_catarrhalis_RH4	Propionibacterium_acnes_266	Propionibacterium_acnes_C1	Propionibacterium_acnes_KPA171202	Propionibacterium_acnes_SK137	Propionibacterium_propionicum_F0230a	Pseudomonas_fluorescens_A506	Rothia_dentocariosa_ATCC_17931	Rothia_mucilaginosa_DY-18	Staphylococcus_aureus_subsp._aureus_ED133	Staphylococcus_aureus_subsp._aureus_M013	Staphylococcus_aureus_RF122	Staphylococcus_epidermidis_ATCC_12228	Staphylococcus_epidermidis_RP62A	Streptococcus_mitis_B6	Streptococcus_oralis_Uo5	Streptococcus_pseudopneumoniae_IS7493	Streptococcus_sanguinis_SK36
B101	48886	69921	20914	31756	44101	22032	39366	38973	74903	19584	53590	17450	17672	28249	49150	7883	25330	39500	61703	54316	26286	35558	39817	31475	1585
B102	21180	4524	35282	39477	25800	25984	59344	50379	26271	32922	51697	47140	41291	29010	31692	39966	38684	38730	32379	39225	58158	53025	7712	57735	12393
B103	34713	1805	59740	54649	44138	44984	72078	20628	44197	31457	15786	29898	44939	6510	50924	26683	47125	42483	43424	33326	25588	33164	24167	11552	56042
B104	34601	62208	38858	46270	15547	42948	23458	26190	35494	31280	62436	35291	55087	6700	2392	41990	26230	45215	64187	52412	44683	16682	42180	22172	25489
B105	32967	30233	24556	44480	18106	7254	52225	30748	40423	36721	29790	36181	34785	54715	44122	40212	8743	54949	27815	39505	14174	63040	31468	36326	66462

## Sheet: Results_with_Pathoscope
Bacteria
Strain level	Sample	B103	B103	B102	B102	B101	B101	B105	B105	B104	B104	Species level	Sample	B103	B103	B102	B102	B101	B101	B105	B105	B104	B104
		Actual	Found	Actual	Found	Actual	Found	Actual	Found	Actual	Found			Actual	Found	Actual	Found	Actual	Found	Actual	Found	Actual	Found
	Bacteroides_thetaiotaomicron_VPI-5482	3.857	5.19214	2.35333	3.38559	5.43178	7.89797	3.663	4.93693	3.84456	5.67404		Bacteroides_thetaiotaomicron	3.857	5.19214	2.35333	3.38559	5.43178	7.89797	3.663	4.93693	3.84456	5.67404
	Bacteroides_vulgatus_ATCC_8482	0.200556	0.258358	0.502667	0.719972	7.769	11.0324	3.35922	4.45647	6.912	10.0091		Bacteroides_vulgatus	0.200556	0.258358	0.502667	0.719972	7.769	11.0324	3.35922	4.45647	6.912	10.0091
	Corynebacterium_aurimucosum_ATCC_700975	6.63778	8.85	3.92022	5.67201	2.32378	3.36571	2.72844	3.65212	4.31756	6.34944		Corynebacterium_aurimucosum	6.63778	8.85	3.92022	5.67201	2.32378	3.36571	2.72844	3.65212	4.31756	6.34944
	Corynebacterium_jeikeium_K411	6.07211	7.88946	4.38633	6.21749	3.52844	4.95534	4.94222	6.41286	5.14111	7.35326		Corynebacterium_jeikeium	6.07211	7.88946	4.38633	6.21749	3.52844	4.95534	4.94222	6.41286	5.14111	7.35326
	Corynebacterium_resistens_DSM_45100	4.90422	6.45584	2.86667	4.09945	4.90011	7.00936	2.01178	2.62982	1.72744	2.50128		Corynebacterium_resistens	4.90422	6.45584	2.86667	4.09945	4.90011	7.00936	2.01178	2.62982	1.72744	2.50128
	Finegoldia_magna_ATCC_29328	4.99822	6.76513	2.88711	4.26935	2.448	3.60631	0.806	1.09352	4.772	7.10169		Finegoldia_magna	4.99822	6.76513	2.88711	4.26935	2.448	3.60631	0.806	1.09352	4.772	7.10169
	Haemophilus_parainfluenzae_T3T1	8.00867	10.6592	6.59378	9.51626	4.374	6.25564	5.80278	7.67534	2.60644	3.80692		Haemophilus_parainfluenzae	8.00867	10.6592	6.59378	9.51626	4.374	6.25564	5.80278	7.67534	2.60644	3.80692
	Moraxella_catarrhalis_RH4	2.292	3.11653	5.59767	8.24938	4.33033	6.3555	3.41644	4.63697	2.91	4.3242		Moraxella_catarrhalis	2.292	3.11653	5.59767	8.24938	4.33033	6.3555	3.41644	4.63697	2.91	4.3242
	Propionibacterium_acnes_266	4.91078	0.0691393	2.919	0.036108	8.32256	5.5032	4.49144	0.047587	3.94378	0.0478239		Propionibacterium_acnes	13.482	4.04722	17.5589	5.66	18.3919	5.7577	15.9017	4.669	18.2779	5.71088
	Propionibacterium_acnes_C1	3.49522	3.84364	3.658	0.0722881	2.176	0.0493375	4.08011	0.0710816	3.47556	0.0699006		Propionibacterium_propionicum	4.99322	6.82518	4.58789	6.77318	1.96356	2.88362	3.865	5.28617	6.12078	9.17441
	Propionibacterium_acnes_KPA171202	1.754	0.0458958	5.74411	0.171859	5.95444	0.147779	3.31	0.108493	6.93733	0.227598		Pseudomonas_fluorescens	0.723333	0.955244	3.22333	4.60236	3.13878	4.48205	6.07944	8.01564	0.744444	1.07883
	Propionibacterium_acnes_SK137	3.322	0.0825772	5.23778	5.37042	1.93889	0.0471823	4.02011	4.43508	3.92122	5.35623		Rothia_dentocariosa	5.65822	7.70688	3.52133	5.17377	5.46111	8.03137	4.90244	6.68326	0.265778	0.401492
	Propionibacterium_propionicum_F0230a	4.99322	6.82518	4.58789	6.77318	1.96356	2.88362	3.865	5.28617	6.12078	9.17441		Rothia_mucilaginosa	2.96478	4.05161	4.44067	6.57773	0.875889	1.29293	4.468	6.08292	4.66556	7.00202
	Pseudomonas_fluorescens_A506	0.723333	0.955038	3.22333	4.60165	3.13878	4.47957	6.07944	8.01502	0.744444	1.07883		Staphylococcus_aureus	14.7813	7.08514	12.1992	6.29773	14.0592	7.4811	10.1674	4.97739	15.0702	8.07149
	Rothia_dentocariosa_ATCC_17931	5.65822	7.70688	3.52133	5.17377	5.46111	8.03137	4.90244	6.68326	0.265778	0.401492		Staphylococcus_epidermidis	6.546	3.11585	10.8203	5.6666	8.95578	4.68193	5.96433	2.88627	10.7883	5.72854
	Rothia_mucilaginosa_DY-18	2.96478	4.05161	4.44067	6.57773	0.875889	1.29293	4.468	6.08292	4.66556	7.00202		Streptococcus_mitis	3.68489	4.26672	5.89167	6.95105	3.95089	4.89721	7.00444	8.12301	1.85356	2.10345
	Staphylococcus_aureus_subsp._aureus_ED133	5.23611	0.697897	4.29822	0.663534	2.81444	0.348542	0.971444	0.114744	2.91444	0.351089		Streptococcus_oralis	2.68522	3.29378	0.856889	1.11542	4.42411	5.90835	3.49644	4.1972	4.68667	6.54678
	Staphylococcus_aureus_subsp._aureus_M013	4.72033	0.787439	4.30333	0.888396	4.38889	0.708699	6.10544	1.21246	5.02389	0.83796		Streptococcus_pseudopneumoniae	1.28356	1.08331	6.415	6.79978	3.49722	3.60195	4.03622	3.53883	2.46356	2.73338
	Staphylococcus_aureus_RF122	4.82489	0.975588	3.59767	0.609483	6.85589	1.63721	3.09056	0.483493	7.13189	1.68265		Streptococcus_sanguinis	6.22689	8.2142	1.377	1.96894	0.176111	0.252517	7.38467	9.77499	2.83211	4.09905
	Staphylococcus_epidermidis_ATCC_12228	3.70289	2.6871	4.35833	0.644276	6.03511	4.19908	4.38944	2.63291	5.82356	0.906283		Other_percent		0.168162		0.283924		0.251062		0.271281		0.229771
	Staphylococcus_epidermidis_RP62A	2.84311	0.428749	6.462	5.02232	2.92067	0.482845	1.57489	0.253367	4.96478	4.82225		Other_#Species_>.01		2		3		4		4		4
	Streptococcus_mitis_B6	3.68489	4.26672	5.89167	6.95105	3.95089	4.89721	7.00444	8.12301	1.85356	2.10345		Missed Species		0		0		0		0		0
	Streptococcus_oralis_Uo5	2.68522	3.29378	0.856889	1.11542	4.42411	5.90835	3.49644	4.1972	4.68667	6.54678
	Streptococcus_pseudopneumoniae_IS7493	1.28356	1.08331	6.415	6.79978	3.49722	3.60195	4.03622	3.53883	2.46356	2.73338
	Streptococcus_sanguinis_SK36	6.22689	8.2142	1.377	1.96894	0.176111	0.252517	7.38467	9.77499	2.83211	4.09905
	Other_percent		4.79855		4.43027		5.05039		3.44536		5.43888
	Other_#Strains_>.01		6		10		9		9		10
	Missed Strains		0		0		0		0		0
		Sensitivity
		Samples	Species	Strain
		B101	76.5138	71.717
		B102	77.0459	72.7676
		B103	79.2386	74.26
		B104	75.3745	68.7303
		B105	80.0018	76.4134
		Avg	77.6349	72.7777
Virus
Strain level	Sample	B103	B103	B102	B102	B101	B101	B105	B105	B104	B104	Species level	Sample	B103	B103	B102	B102	B101	B101	B105	B105	B104	B104
		Actual	Found	Actual	Found	Actual	Found	Actual	Found	Actual	Found			Actual	Found	Actual	Found	Actual	Found	Actual	Found	Actual	Found
	Human_coronavirus_NL63	10	10.0026	0.01	0.0105838	25	30.1811	0.25	0.251346	63.64	64.181		Human_coronavirus	10	10.0026	0.01	0.0105838	25	30.1811	0.25	0.251346	63.64	64.181
	Human_enterovirus_A	0.25	0.25269	25	26.0012	1	1.2201	10	10.0813	0.01	0.0103195		Human_enterovirus	0.25	0.25269	25	26.0012	1	1.2201	10	10.0813	0.01	0.0103195
	Human_rhinovirus_C	25	25.0204	1	1.05097	0.25	0.304101	0.01	0.0101759	10	10.0749		Human_rhinovirus	25	25.0204	1	1.05097	0.25	0.304101	0.01	0.0101759	10	10.0749
	Influenza_A_virus_(A/Puerto_Rico/8/34(H1N1))	0.1	0.0947587	63.64	64.6501	0.1	0.115731	1	0.980961	25	24.3932		Influenza_A	0.1	0.0947587	63.64	64.6501	0.1	0.115731	1	0.980961	25	24.3932
	Human_bocavirus,	63.64	63.8327	0.25	0.263537	0.01	0.0123118	25	24.8822	0.1	0.102163		Human_bocavirus,	63.64	63.8327	0.25	0.263537	0.01	0.0123118	25	24.8822	0.1	0.102163
	Human_adenovirus_type_7	1	0.744824	10	7.87647	63.64	56.0297	0.1	0.0742844	0.25	0.175431		Human_adenovirus	1	0.744824	10	7.87647	63.64	56.0371	0.1	0.0742844	0.25	0.175431
	Human_respiratory_syncytial_virus	0.01	0.0101891	0.1	0.10478	10	12.0655	63.64	63.6841	1	1.01234		Human_respiratory	0.01	0.0101891	0.1	0.10478	10	12.0655	63.64	63.6841	1	1.01234
	Other_percent		0.0417754		0.0423352		0.0714084		0.0356158		0.0505655		Other_percent		0.0417754		0.0423352		0.0640213		0.0356158		0.0505655
	Other_#Strains_>.01		2		1		2		1		2		Other_#Species_>.01		2		1		2		1		2
	Missed Strains		0		0		0		0		0		Missed Species		0		0		0		0		0
		Sensitivity
		Samples	Species	Strain
		B101	92.3971	92.3897
		B102	97.8765	97.8765
		B103	99.7396	99.7396
		B104	99.3186	99.3186
		B105	99.8375	99.8375
		Avg	97.8338	97.8324

## Sheet: Results_without_Pathoscope
Bacteria
Strain level	Sample	B103	B103	B102	B102	B101	B101	B105	B105	B104	B104	Species level	Sample	B103	B103	B102	B102	B101	B101	B105	B105	B104	B104
		Actual	Found	Actual	Found	Actual	Found	Actual	Found	Actual	Found			Actual	Found	Actual	Found	Actual	Found	Actual	Found	Actual	Found
	Bacteroides_thetaiotaomicron_VPI-5482	3.857	1.14568	2.35333	0.617678	5.43178	1.47067	3.663	1.08454	3.84456	1.04527		Bacteroides_thetaiotaomicron	3.857	1.14568	2.35333	0.617678	5.43178	1.47067	3.663	1.08454	3.84456	1.04527
	Bacteroides_vulgatus_ATCC_8482	0.200556	0.0788527	0.502667	0.153941	7.769	2.29073	3.35922	1.10674	6.912	2.04393		Bacteroides_vulgatus	0.200556	0.0788527	0.502667	0.153941	7.769	2.29073	3.35922	1.10674	6.912	2.04393
	Corynebacterium_aurimucosum_ATCC_700975	6.63778	2.08421	3.92022	1.11309	2.32378	0.661475	2.72844	0.852785	4.31756	1.22504		Corynebacterium_aurimucosum	6.63778	2.086	3.92022	1.11371	2.32378	0.662377	2.72844	0.85363	4.31756	1.22598
	Corynebacterium_jeikeium_K411	6.07211	2.18356	4.38633	1.42939	3.52844	1.16173	4.94222	1.70899	5.14111	1.62089		Corynebacterium_jeikeium	6.07211	2.18364	4.38633	1.42939	3.52844	1.16187	4.94222	1.70914	5.14111	1.62096
	Corynebacterium_resistens_DSM_45100	4.90422	1.62887	2.86667	0.870568	4.90011	1.41448	2.01178	0.67633	1.72744	0.547656		Corynebacterium_resistens	4.90422	1.62887	2.86667	0.870568	4.90011	1.41448	2.01178	0.67633	1.72744	0.547656
	Finegoldia_magna_ATCC_29328	4.99822	1.46673	2.88711	0.770366	2.448	0.646376	0.806	0.235786	4.772	1.25795		Finegoldia_magna	4.99822	1.46673	2.88711	0.770366	2.448	0.646376	0.806	0.235786	4.772	1.25795
	Haemophilus_parainfluenzae_T3T1	8.00867	2.32633	6.59378	1.73324	4.374	1.13108	5.80278	1.65096	2.60644	0.676934		Haemophilus_parainfluenzae	8.00867	2.32633	6.59378	1.73324	4.374	1.13108	5.80278	1.65096	2.60644	0.676934
	Moraxella_catarrhalis_RH4	2.292	0.668595	5.59767	1.47053	4.33033	1.12185	3.41644	0.980087	2.91	0.75843		Moraxella_catarrhalis	2.292	0.668595	5.59767	1.47053	4.33033	1.12185	3.41644	0.980087	2.91	0.75843
	Propionibacterium_acnes_266	4.91078	3.641	2.919	4.17687	8.32256	4.39364	4.49144	4.19968	3.94378	4.32549		Propionibacterium_acnes	13.482	31.0709	17.5589	36.2592	18.3919	37.7751	15.9017	36.1293	18.2779	37.5896
	Propionibacterium_acnes_C1	3.49522	3.75089	3.658	4.28504	2.176	4.40885	4.08011	4.29864	3.47556	4.41252		Propionibacterium_propionicum	4.99322	1.43487	4.58789	1.18103	1.96356	0.500705	3.865	1.09414	6.12078	1.57328
	Propionibacterium_acnes_KPA171202	1.754	3.42261	5.74411	4.10921	5.95444	4.29479	3.31	4.03175	6.93733	4.30219		Pseudomonas_fluorescens	0.723333	0.239398	3.22333	0.976027	3.13878	0.946049	6.07944	2.01344	0.744444	0.2246
	Propionibacterium_acnes_SK137	3.322	3.61225	5.23778	4.17628	1.93889	4.31857	4.02011	4.18125	3.92122	4.29808		Rothia_dentocariosa	5.65822	1.63315	3.52133	0.927335	5.46111	1.39788	4.90244	1.40558	0.265778	0.0908639
	Propionibacterium_propionicum_F0230a	4.99322	1.43487	4.58789	1.18103	1.96356	0.500705	3.865	1.09414	6.12078	1.57328		Rothia_mucilaginosa	2.96478	0.870803	4.44067	1.14908	0.875889	0.246777	4.468	1.27102	4.66556	1.19345
	Pseudomonas_fluorescens_A506	0.723333	0.208121	3.22333	0.841159	3.13878	0.814122	6.07944	1.73721	0.744444	0.196808		Staphylococcus_aureus	14.7813	36.4552	12.1992	27.7197	14.0592	31.2877	10.1674	25.1197	15.0702	33.8224
	Rothia_dentocariosa_ATCC_17931	5.65822	1.63315	3.52133	0.927335	5.46111	1.39788	4.90244	1.40558	0.265778	0.0908639		Staphylococcus_epidermidis	6.546	3.63676	10.8203	5.42176	8.95578	4.4658	5.96433	3.29014	10.7883	5.3842
	Rothia_mucilaginosa_DY-18	2.96478	0.870803	4.44067	1.14908	0.875889	0.246777	4.468	1.27102	4.66556	1.19345		Streptococcus_mitis	3.68489	1.47008	5.89167	2.25743	3.95089	1.51655	7.00444	2.81112	1.85356	0.819725
	Staphylococcus_aureus_subsp._aureus_ED133	5.23611	1.92246	4.29822	1.42991	2.81444	1.50513	0.971444	1.1067	2.91444	1.61911		Streptococcus_oralis	2.68522	0.852442	0.856889	0.417934	4.42411	1.2217	3.49644	1.1721	4.68667	1.24274
	Staphylococcus_aureus_subsp._aureus_M013	4.72033	1.86411	4.30333	1.43291	4.38889	1.59499	6.10544	1.49766	5.02389	1.75027		Streptococcus_pseudopneumoniae	1.28356	0.590948	6.415	1.82985	3.49722	1.09443	4.03622	1.50131	2.46356	0.749827
	Staphylococcus_aureus_RF122	4.82489	1.90935	3.59767	1.39194	6.85589	1.80706	3.09056	1.26257	7.13189	1.92207		Streptococcus_sanguinis	6.22689	1.76759	1.377	0.36611	0.176111	0.0650437	7.38467	2.08183	2.83211	0.734364
	Staphylococcus_epidermidis_ATCC_12228	3.70289	1.80537	4.35833	2.6266	6.03511	2.25258	4.38944	1.66974	5.82356	2.66744		Other_percent		8.39313		13.3351		9.58284		13.8131		7.39783
	Staphylococcus_epidermidis_RP62A	2.84311	1.82719	6.462	2.7889	2.92067	2.2084	1.57489	1.61199	4.96478	2.71362		Other_#Species_>.01		53		50		44		54		43
	Streptococcus_mitis_B6	3.68489	1.47008	5.89167	2.25743	3.95089	1.51655	7.00444	2.81112	1.85356	0.819725		Missed Species		0		0		0		0		0
	Streptococcus_oralis_Uo5	2.68522	0.852442	0.856889	0.417934	4.42411	1.2217	3.49644	1.1721	4.68667	1.24274
	Streptococcus_pseudopneumoniae_IS7493	1.28356	0.590948	6.415	1.82985	3.49722	1.09443	4.03622	1.50131	2.46356	0.749723
	Streptococcus_sanguinis_SK36	6.22689	1.76759	1.377	0.36611	0.176111	0.0650437	7.38467	2.08183	2.83211	0.734364
	Other_percent		55.834		56.4536		56.4604		54.7695		56.2121	55.9459
	Other_#Strains_>.01		140		128		124		157		123	134.4
	Missed Strains		0		0		0		0		0
		Sensitivity
		Samples	Species	Strain
		B101	53.8055	38.9271
		B102	52.4441	41.6615
		B103	52.3441	41.9515
		B104	54.5383	42.0923
		B105	51.007	43.9567
		Avg	52.8278	41.7178
Virus
Strain level	Sample	B103	B103	B102	B102	B101	B101	B105	B105	B104	B104	Species level	Sample	B103	B103	B102	B102	B101	B101	B105	B105	B104	B104
		Actual	Found	Actual	Found	Actual	Found	Actual	Found	Actual	Found			Actual	Found	Actual	Found	Actual	Found	Actual	Found	Actual	Found
	Human_coronavirus_NL63	10	9.05861	0.01	0.006597	25	12.5138	0.25	0.233175	63.64	57.4668		Human_coronavirus	10	9.05861	0.01	0.006597	25	12.5138	0.25	0.233175	63.64	57.4668
	Human_enterovirus_A	0.25	0.229764	25	16.3322	1	0.506904	10	9.37987	0.01	0.00923992		Human_enterovirus	0.25	0.255601	25	17.1298	1	0.552337	10	9.8415	0.01	0.00923992
	Human_rhinovirus_C	25	22.659	1	0.655082	0.25	0.126088	0.01	0.00944029	10	9.02094		Human_rhinovirus	25	22.659	1	0.655082	0.25	0.126088	0.01	0.00944029	10	9.02094
	Influenza_A_virus_(A/Puerto_Rico/8/34(H1N1))	0.1	0.0895065	63.64	41.6733	0.1	0.0505373	1	0.928924	25	22.5325		Influenza_A	0.1	0.133798	63.64	64.6387	0.1	0.0786135	1	1.45569	25	31.7724
	Human_bocavirus,	63.64	58.1552	0.25	0.164265	0.01	0.00510478	25	23.4072	0.1	0.0914752		Human_bocavirus,	63.64	58.1552	0.25	0.164265	0.01	0.00510478	25	23.4072	0.1	0.0914752
	Human_adenovirus_type_7	1	0.901524	10	6.62339	63.64	32.2897	0.1	0.0896827	0.25	0.225454		Human_adenovirus	1	2.0365	10	14.9284	63.64	71.2764	0.1	0.209574	0.25	0.492488
	Human_respiratory_syncytial_virus	0.01	0.00922748	0.1	0.0653103	10	5.00268	63.64	59.0801	1	0.906437		Human_respiratory	0.01	0.00922748	0.1	0.0653103	10	5.00268	63.64	59.0801	1	0.906437
	Other_percent		8.89713		34.4799		49.5051		6.87158		9.7472		Other_percent		7.69202		2.41186		10.4449		5.76329		0.240238
	Other_#Strains_>.01		17		29		21		27		21		Other_#Species_>.01		9		5		5		6		7
	Missed Strains		0		0		0		0		0		Missed Species		0		0		0		0		0
		Sensitivity
		Samples	Species	Strain
		B101	81.9187	50.4949
		B102	91.661	65.5201
		B103	91.2321	91.1029
		B104	92.7449	90.2528
		B105	93.6714	93.1284
		Avg	90.2456	78.0998
