# Supplementary material for: Clinical PathoScope: rapid alignment and filtration for accurate pathogen identification in clinical samples using unassembled sequencing data
Source: BMC Bioinformatics. 2014 Aug 4;15(1):262. doi: 10.1186/1471-2105-15-262 (PMC4131054; doi:10.1186/1471-2105-15-262)
Supplement: Supplementary file 6 — Additional file 6: Results of all alignment runs. (XLSX 41 KB) [file 12859_2013_6527_MOESM6_ESM.xlsx]

## Sheet: Human-allParam
aligner	read length	parameter	real time	user time	% alignment	sensitivity	specificity
bowtie2	25	--fast	17.9611	128.439	79.4767	88.2737	99.6712
bowtie2	50	--fast	29.4833	232.003	77.872	86.5249	99.9939
bowtie2	75	--fast	30.5	226.92	77.322	85.9131	99.9983
bowtie2	100	--fast	66.6933	436.15	74.164	82.4031	99.9995
bowtie2	25	--sensitive	24.1967	181.373	79.484	88.2824	99.6759
bowtie2	50	--sensitive	29.4833	231.8	80.21	89.1223	99.9931
bowtie2	75	--sensitive	33.1433	234.647	78.03	86.6985	99.9981
bowtie2	100	--sensitive	56.3233	372.71	74.462	82.7331	99.9993
bowtie2	25	--very-sensitive	18.6389	134.878	80.6867	89.5458	99.0666
bowtie2	50	--very-sensitive	28.06	220.007	81.2	90.2212	99.9925
bowtie2	75	--very-sensitive	31.5167	233.833	78.318	87.0188	99.9979
bowtie2	100	--very-sensitive	40.0567	285.48	74.612	82.904	99.9992
pblat	100	-ooc	46.7667	272.263	87.8774	97.6412	99.9962
bowtie2	25	--very-fast	21.96	165.31	79.484	88.2821	99.6759
bowtie2	50	--very-fast	28.8733	231.597	77.818	86.4626	99.9948
bowtie2	75	--very-fast	33.55	248.27	77.208	85.7865	99.9991
bowtie2	100	--very-fast	74.0133	484.137	74.016	82.2424	99.9996
pblat	25	-fastMap	44.1233	190.523	0	0	100
pblat	50	-fastMap	41.8867	213.093	40.8452	45.3835	100
pblat	75	-fastMap	41.0733	218.38	59.9009	66.5565	100
pblat	100	-fastMap	45.9533	245.017	74.8193	83.1325	100
bwa	25	-n 1	26.4333	15.0467	81.3242	90.3151	99.5944
bwa	50	-n 10	22.7733	129.523	80.9006	89.888	99.9856
bwa	75	-n 10	88.45	193.37	74.1449	82.383	99.997
bwa	100	-n 10	62.4233	321.877	67.5835	75.0927	99.9992
bwa	25	-n 2	38.2267	148.23	85.9631	94.3908	89.8865
bwa	50	-n 2	11.3867	50.2233	75.4764	83.8622	99.996
bwa	75	-n 2	271.653	43.92	66.2912	73.6569	99.9998
bwa	100	-n 2	15.86	39.4467	55.8383	62.0426	100
bwa	25	-n 5	1407.27	5724.44	98.1117	99.4331	13.7804
bwa	50	-n 5	19.9267	104.31	78.5351	87.2603	99.9914
bwa	75	-n 5	70.3533	152.297	71.465	79.4054	99.9986
bwa	100	-n 5	51.4433	259.453	64.5459	71.7176	99.9999
bwa	25	-n default 0.04	35.5833	150.263	85.9631	94.3908	89.8865
bwa	50	-n default 0.04	19.9267	95.5667	76.9627	85.5135	99.9943
bwa	75	-n default 0.04	99.2267	133.997	70.4292	78.2546	99.9991
bwa	100	-n default 0.04	47.9867	222.65	64.5459	71.7176	99.9999
pblat	25	-ooc	35.7867	176.29	15.0289	33.3558	99.9894
pblat	50	-ooc	49.2067	271.857	87.8776	97.6413	99.9962
pblat	75	-ooc	46.36	250.913	84.4411	93.8231	99.9977
soap2	25	-v 1	3.05	2.23667	0	0	100
soap2	50	-v 10	4.47333	16.0633	69.076	76.7485	99.9972
soap2	75	-v 10	7.52333	25.2133	58.132	64.5912	99.9998
soap2	100	-v 10	9.35333	34.16	47.568	52.853	100
soap2	25	-v 5	3.05	2.03333	0	0	100
soap2	50	-v 5	4.67667	16.6733	69.076	76.7485	99.9972
soap2	75	-v 5	7.52333	26.0267	58.132	64.5912	99.9998
soap2	100	-v 5	10.1667	34.3633	47.568	52.853	100
soap2	25	default -v 2	5.69333	3.45667	0	0	100
soap2	50	default -v 2	5.69333	18.7067	69.076	76.7485	99.9972
soap2	75	default -v 2	11.59	24.4	58.132	64.5912	99.9998
soap2	100	default -v 2	10.7767	37.0067	47.568	52.853	100
pblat	25	ID 80 -ooc	34.9733	174.663	15.0282	16.6968	99.9892
pblat	50	ID 80 -ooc	61.2033	283.65	70.3703	78.1885	99.9929
pblat	75	ID 80-ooc	46.7667	253.557	84.4411	93.8232	99.9977
pblat	100	ID 80-ooc	49.2067	271.857	87.8776	97.6413	99.9962
pblat	50	ID 95 -ooc	56.9333	272.06	70.3703	78.1884	99.993
pblat	25	ID 95-occ	34.9733	173.85	15.0282	16.6968	99.9892
pblat	75	ID 95-ooc	50.4267	239.12	84.441	93.8231	99.9977
pblat	100	ID 95-ooc	51.4433	283.04	87.8775	97.6412	99.9963
pblat	75	No -ooc	115.697	702.923	89.6539	99.6128	99.9761
pblat	100	No -ooc	133.387	837.937	89.9209	99.9086	99.9684
pblat	25	No -ooc file	39.4467	205.57	26.12	43.1983	99.9285
pblat	50	No -ooc file	79.3	440.623	86.1331	95.6963	99.9359
*Trails were run with 10 million reads
Sensitivity and specificity are based on whether or not the read was correctly or falsely identified as human
Averages for the 5 different simulated datasets are shown

## Sheet: Bacteria-allParam
aligner	read length	parameter	real time	user time	A-L %	A-L sen	A-L spec	M-Z %	M-Z sen	M-Z spec	Avg sen	Avg spe
bowtie2	100	--very-sensitive	15.4361	75.029	23.462	79.8129	99.541	46.812	79.6844	99.9685	79.7487	99.7547
bowtie2	100	--sensitive	29.7958	141.749	22.774	77.488	99.5631	45.02	77.2952	99.9709	77.3916	99.767
bowtie2	100	--fast	15.0963	76.8554	21.592	73.5035	99.6014	42.018	73.195	99.967	73.3492	99.7842
bowtie2	100	--very-fast	16.0481	78.8758	21.424	73.0046	99.6348	41.818	72.9801	99.9635	72.9923	99.7992
bwa	100	-n 10	9.62913	31.9062	8.81308	29.9303	99.8083	9.49907	19.1888	99.9983	24.5595	99.9033
bwa	100	-n 5	7.00638	16.1421	5.73056	19.5262	99.9018	9.21991	19.2267	99.9963	19.3765	99.949
bwa	100	-n default 0.04	10.7045	18.4261	5.73056	19.5262	99.9018	9.21991	19.2267	99.9963	19.3765	99.949
bwa	100	-n 2	3.42902	4.37579	2.37907	8.09677	99.9553	3.64127	7.85702	99.9982	7.97689	99.9768
pblat	100	no -ooc file	86.445	219.091	31.1219	99.267	96.6996	62.1788	98.1695	98.7013	98.7183	97.7005
pblat	100	Default	32.9716	91.1679	29.084	95.444	98.0087	56.2263	90.5259	99.3278	92.9849	98.6683
pblat	100	ID 80 file	28.919	77.8464	29.0841	95.4434	98.0083	56.2258	90.5246	99.327	92.984	98.6677
pblat	100	ID 95 file	26.1814	70.4439	29.0817	95.4431	98.0115	56.2267	90.5251	99.3278	92.9841	98.6697
pblat	100	-fastMap	21.8676	54.7779	10.131	34.4905	99.8141	16.8862	33.6311	99.9954	34.0608	99.9048
soap2	100	-v 10	5.84671	8.49659	1.604	5.44336	99.964	2.41	5.23754	99.9983	5.34045	99.9812
soap2	100	-v 5	6.49616	8.77498	1.604	5.44336	99.964	2.41	5.23754	99.9983	5.34045	99.9812
soap2	100	default -v 2	13.2019	12.2132	1.604	5.44336	99.964	2.41	5.23754	99.9983	5.34045	99.9812
bowtie2	50	--very-sensitive	12.0543	56.9461	20.888	70.2933	99.2822	39.592	69.7852	99.8975	70.0393	99.5898
bowtie2	50	--sensitive	29.2919	128.811	19.262	64.8876	99.3682	35.836	64.3885	99.9267	64.638	99.6474
bowtie2	50	--fast	12.9028	59.5229	16.302	54.9675	99.483	29.27	54.4314	99.9411	54.6995	99.7121
bowtie2	50	--very-fast	12.5623	55.3851	16.242	54.8352	99.5106	29.22	54.3556	99.9239	54.5954	99.7173
bwa	50	-n 10	6.46693	20.417	17.1874	56.9035	99.0274	22.6126	41.8829	99.9886	49.3932	99.508
bwa	50	-n 5	7.30486	19.3717	14.9114	50.0557	99.4369	22.189	41.999	99.982	46.0274	99.7095
bwa	50	-n default 0.04	10.9563	20.9149	12.6258	42.592	99.6085	21.701	42.0683	99.9691	42.3301	99.7888
bwa	50	-n 2	2.50307	4.17693	10.9243	36.9316	99.6936	18.4415	36.4086	99.98	36.6701	99.8368
pblat	50	no -ooc file	39.0652	104.473	25.6665	83.7739	98.0569	46.2663	77.4622	99.5149	80.618	98.7859
pblat	50	Default	22.9223	57.4786	20.2727	67.5471	99.0279	33.0073	58.9556	99.8768	63.2514	99.4524
pblat	50	ID 95 file	26.4398	65.3466	20.2723	67.5459	99.0281	33.0068	58.9551	99.8771	63.2505	99.4526
pblat	50	ID 80 file	25.4779	65.6197	20.2721	67.5457	99.0283	33.0064	58.9546	99.8772	63.2501	99.4527
pblat	50	-fastMap	27.8983	65.7074	3.19361	10.9	99.9526	4.81744	10.3125	99.9984	10.6062	99.9755
soap2	50	-v 10	4.75931	7.82062	8.264	27.8731	99.7407	13.462	27.3464	99.982	27.6098	99.8614
soap2	50	-v 5	3.91145	6.85994	8.264	27.8731	99.7407	13.462	27.3464	99.982	27.6098	99.8614
soap2	50	default -v 2	12.4578	10.5931	8.264	27.8731	99.7407	13.462	27.3464	99.982	27.6098	99.8614
*Parameter testing was run with 1,212,245 reads, because running trails for all aligners and all parameters for 10 million reads was infesible for bacteria
Averages for the 5 different simulated datasets are shown
Sensitivity and specificity are based on whether or not the read was correctly or falsely identified as bacterial

## Sheet: Virus-allParam
aligner	read length	parameter	real time	user time	% alignment	sensitivity	specificity
bowtie	50	--fast	1.23603	8.38592	0.834	74.7107	99.801
bowtie	100	--fast	1.96638	12.1604	0.982	94.5776	99.794
bowtie	50	--sensitive	2.08446	15.0428	0.924	84.3194	99.7795
bowtie	100	--sensitive	3.16751	22.9082	1.004	97.0217	99.794
bowtie	50	--very-sensitive	2.01268	15.0942	0.966	88.6429	99.7685
bowtie	100	--very-sensitive	3.31726	24.4954	1.016	98.1218	99.7943
bowtie	50	--very-fast	1.24899	8.15107	0.832	74.7039	99.8039
bowtie	100	--very-fast	1.82039	11.4602	0.98	94.5702	99.7956
pblat	50	-fastMap	2.73796	15.1998	0.30831	24.4828	99.9227
pblat	100	-fastMap	7.12133	35.6844	0.666172	57.4587	99.8407
bwa	50	-n 10	6.49821	33.112	0.889976	76.8171	99.7685
bwa	100	-n 10	9.80044	46.3395	0.689698	62.6174	99.8712
bwa	50	-n 2	2.54065	6.05879	0.701962	62.0365	99.8488
bwa	100	-n 2	3.78402	8.76714	0.344746	29.8579	99.9399
bwa	50	-n 5	6.88307	33.9568	0.821282	73.0865	99.8113
bwa	100	-n 5	4.13939	10.8961	0.57551	51.4211	99.8959
bwa	50	-n default 0.04	5.0474	20.4289	0.757112	67.312	99.8337
bwa	100	-n default 0.04	5.12592	11.0321	0.57551	51.4211	99.8959
soap2	50	-v 10	3.82366	11.2994	0.586	50.277	99.8686
soap2	100	-v 10	8.36562	18.5108	0.262	22.0723	99.951
soap2	50	-v 5	3.90222	11.5738	0.586	50.2905	99.8688
soap2	100	-v 5	8.19643	18.4027	0.262	22.0778	99.9511
pblat	50	Default	5.0112	25.5137	1.09774	87.9691	99.6583
pblat	100	Default	16.7276	86.5726	1.25713	99.8112	99.5875
soap2	50	default -v 2	4.34664	11.6738	0.586	50.2898	99.8688
soap2	100	default -v 2	9.40056	18.47	0.262	22.071	99.951
pblat	50	ID 80	3.99949	22.9949	1.09792	87.9678	99.6581
pblat	100	ID 80	16.1978	83.1238	1.25813	99.8112	99.5864
pblat	50	ID 95	4.35521	24.4929	1.09794	87.9729	99.6582
pblat	100	ID 95	15.9325	91.7643	1.2593	99.8107	99.5852
*Trails were run with 10 million reads
Sensitivity and specificity are based on mapping of the exact virus
Averages for the 5 different simulated datasets are shown

## Sheet: Human-bestParam
Aligner	length_sample	parameter	real time	user time	% mapped	sensitivity	specificity
bowtie2	50_S101_V101	--very-sensitive	8.15	33.37	81.21	90.2297	99.9959
bowtie2	50_S102_V102	--very-sensitive	8.17	33.68	81.2	90.22	99.9929
bowtie2	50_S103_V103	--very-sensitive	8.16	34.75	81.19	90.2127	99.9903
bowtie2	50_S104_V104	--very-sensitive	8.17	34.12	81.19	90.2128	99.9931
bowtie2	50_S105_V105	--very-sensitive	8.17	34.72	81.21	90.2308	99.9905
Average			8.164	34.128	81.2	90.2212	99.9925
SD			0.00894427	0.614955	0.01	0.00878017	0.00228648
Confidence			0.00783986	0.539022	0.00876523	0.00769602	0.00200415
bwa	50_S101_V101	-n 10	19.3167	103.7	80.9138	89.9032	99.9904
bwa	50_S102_V102	-n 10	18.3	93.5333	80.9019	89.8895	99.9862
bwa	50_S103_V103	-n 10	25.4167	147.417	80.8938	89.88	99.9815
bwa	50_S104_V104	-n 10	25.4167	151.483	80.8866	89.8726	99.987
bwa	50_S105_V105	-n 10	25.4167	151.483	80.9068	89.8945	99.9827
Average			22.7733	129.523	80.9006	89.888	99.9856
SD			3.63734	28.4903	0.0106674	0.011996	0.00355569
Confidence			3.18821	24.9724	0.00935021	0.0105148	0.00311664
soap2	50_S101_V101	default -v 2	8.13333	25.4167	69.1	76.7754	99.999
soap2	50_S102_V102	default -v 2	5.08333	14.2333	69.08	76.7498	99.9969
soap2	50_S103_V103	default -v 2	4.06667	14.2333	69.05	76.7193	99.9968
soap2	50_S104_V104	default -v 2	4.06667	14.2333	69.07	76.7395	99.9968
soap2	50_S105_V105	default -v 2	7.11667	25.4167	69.08	76.7584	99.9964
Average			5.69333	18.7067	69.076	76.7485	99.9972
SD			1.84687	6.12536	0.0181659	0.0209513	0.00103537
Confidence			1.61882	5.36902	0.0159228	0.0183643	0.000907526
pblat	50_S101_V101	ID 80 file	73.2	336.517	70.3726	78.1909	99.9926
pblat	50_S102_V102	ID 80 file	64.05	295.85	70.3741	78.1929	99.9954
pblat	50_S103_V103	ID 80 file	53.8833	254.167	70.3662	78.1836	99.9905
pblat	50_S104_V104	ID 80 file	58.9667	271.45	70.3365	78.1509	99.9935
pblat	50_S105_V105	ID 80 file	55.9167	260.267	70.4023	78.2239	99.9923
Average			61.2033	283.65	70.3703	78.1885	99.9929
SD			7.72265	33.5731	0.0234717	0.0260555	0.00178969
Cofidence interval			6.76908	29.4276	0.0205734	0.0228383	0.00156871
*Trails run with 10 million reads with the optimal parameters for each aligner

## Sheet: Bacteria-bestParam
aligner	read length	parameter	real time	user time	A-L %	A-L sen	A-L spec	M-Z %	M-Z sen	M-Z spec	Avg sen	Avg spe
Bowtie2	S101_V101	-- very sensitive	12.6429	83.9521	2.84815	79.8599	99.9587	4.42685	79.8098	99.9465	79.8348	99.9526
Bowtie2	S102_V102	-- very sensitive	16.5318	97.7466	2.84229	79.7146	99.9593	4.42382	79.7287	99.9453	79.7217	99.9523
Bowtie2	S103_V103	-- very sensitive	16.7123	99.2106	2.84689	79.9856	99.9572	4.43194	79.7547	99.9455	79.8701	99.9513
Bowtie2	S104_V104	-- very sensitive	16.6594	98.5378	2.8476	79.8381	99.9594	4.43158	79.8613	99.9436	79.8497	99.9515
Bowtie2	S105_V105	-- very sensitive	16.5976	98.0966	2.83912	79.6681	99.9599	4.43627	79.9289	99.9447	79.7985	99.9523
Average			15.8288	95.5087	2.84481	79.8133	99.9589	4.43009	79.8167	99.9451	79.815	99.952
SD			1.78226	6.48344	0.00393677	0.125787	0.00104876	0.00483853	0.0809321	0.00109174	0.0583455	0.000555468
Confidence			1.56219	5.68288	0.00345067	0.110255	0.00091926	0.00424108	0.0709388	0.000956937	0.0511411	0.00048688
SOAP	50_S101_V101	-v 10	25.924	71.7296	1.0098	27.9338	99.9715	1.53959	27.4769	99.9652	27.7054	99.9683
SOAP	50_S102_V102	-v 10	25.4907	77.3927	1.00501	27.8601	99.9737	1.54008	27.4903	99.9655	27.6752	99.9696
SOAP	50_S103_V103	-v 10	22.8708	77.1145	1.00664	27.9332	99.9722	1.54347	27.5043	99.9653	27.7187	99.9687
SOAP	50_S104_V104	-v 10	19.7003	75.0179	1.00873	27.9178	99.9724	1.54368	27.5506	99.9648	27.7342	99.9686
SOAP	50_S105_V105	-v 10	22.6836	76.5431	1.00144	27.7211	99.972	1.55142	27.6834	99.9651	27.7022	99.9685
Average			23.3339	75.5596	1.00632	27.8732	99.9724	1.54365	27.5411	99.9652	27.7071	99.9688
SD			2.51003	2.32957	0.00329967	0.0902508	0.000819809	0.00473378	0.084255	0.000264873	0.0218734	0.000496079
Confidence			2.20009	2.04192	0.00289224	0.0791069	0.000718581	0.00414926	0.0738514	0.000232167	0.0191725	0.000434824
PBlat	S101_V101	-ooc=11.ooc	352.613	1769.82	3.93596	99.2658	99.5386	6.01753	98.2352	99.3325	98.8869	52.675
PBlat	S102_V102	-ooc=11.ooc	294.836	1454.84	3.93503	99.2461	99.5385	6.02584	98.2364	99.3241	98.8875	52.675
PBlat	S103_V103	-ooc=11.ooc	286.689	1424.1	3.93234	99.3235	99.5352	6.02613	98.2337	99.3326	98.8845	52.6794
PBlat	S104_V104	-ooc=11.ooc	303.562	1434.35	3.93644	99.239	99.5382	6.02108	98.2425	99.3281	98.8904	52.6746
PBlat	S105_V105	-ooc=11.ooc	293.751	1415.25	3.9342	99.2322	99.5377	6.02852	98.2656	99.3241	98.9017	52.6763
Average			306.29	1499.67	3.93479	99.2613	99.5377	6.02382	98.2427	99.3283	98.8902	52.676
SD			26.5797	151.735	0.00162015	0.0369552	0.00138429	0.00443222	0.0132221	0.00422653	0.00674865	0.00196202
Confidence			23.2977	132.999	0.0014201	0.032392	0.00121336	0.00388494	0.0115894	0.00370465	0.00591534	0.00171976
BWA failed to run to completion, exiting with a segmentation fault.
*Trails run with 10 million reads with the optimal parameters for each aligner

## Sheet:  Virus-bestParam
Aligner	length_sample	parameter	real time	user time	% mapped	sensitivity	specificity
bowtie2	S101_V101	--very-sensitive	2.6362	18.4043	1.01	97.7779	99.8495
bowtie2	S102_V102	--very-sensitive	4.22412	32.5226	1.02	98.2928	99.4256
bowtie2	S103_V103	--very-sensitive	2.77247	20.7249	1.02	98.7414	99.969
bowtie2	S104_V104	--very-sensitive	2.97285	20.0335	1.01	97.1283	99.7649
bowtie2	S105_V105	--very-sensitive	3.98065	30.7919	1.02	98.6688	99.9622
Average			3.31726	24.4954	1.016	98.1218	99.7943
SD			0.731734	6.62018	0.00547723	0.674123	0.222799
Confidence			0.641381	5.80274	0.00480091	0.590884	0.195288
bwa	50_S101_V101	-n 10	8.47003	39.8772	0.87872	77.0835	99.7916
bwa	50_S102_V102	-n 10	7.92297	40.2888	0.89808	67.4052	99.4696
bwa	50_S103_V103	-n 10	5.6249	29.1249	0.89725	81.9981	99.9174
bwa	50_S104_V104	-n 10	5.12795	28.874	0.87193	75.1557	99.7521
bwa	50_S105_V105	-n 10	5.34522	27.3952	0.9039	82.4432	99.9118
Average			6.49821	33.112	0.889976	76.8171	99.7685
SD			1.57224	6.3995	0.0138277	6.1219	0.182243
Confidence			1.3781	5.6093	0.0121203	5.36598	0.15974
soap2	50_S101_V101	-v 5	5.5521	15.2277	0.58	51.2452	99.8896
soap2	50_S102_V102	-v 5	3.42165	10.3144	0.63	41.4587	99.6429
soap2	50_S103_V103	-v 5	3.3935	10.4153	0.57	54.3488	99.9755
soap2	50_S104_V104	-v 5	3.55827	10.6569	0.55	47.1509	99.8638
soap2	50_S105_V105	-v 5	3.58558	11.2545	0.6	57.2492	99.9725
Average			3.90222	11.5738	0.586	50.2905	99.8688
SD			0.926068	2.07497	0.0304959	6.19801	0.135674
Confidence			0.81172	1.81876	0.0267303	5.43269	0.118921
pblat	S101_V101	Default	16.2337	85.6759	1.25518	99.8586	99.7307
pblat	S102_V102	Default	15.9487	79.2374	1.26061	99.8012	99.2074
pblat	S103_V103	Default	15.4989	77.4998	1.25388	99.9219	99.7415
pblat	S104_V104	Default	19.3839	96.2171	1.25837	99.5815	99.5278
pblat	S105_V105	Default	16.5727	94.2326	1.2576	99.8931	99.7298
Average			16.7276	86.5726	1.25713	99.8112	99.5875
SD			1.53629	8.49438	0.00265678	0.136081	0.230479
Confidence			1.34659	7.44552	0.00232873	0.119278	0.20202
*Trails run with 10 million reads with the optimal parameters for each aligner
