# Supplementary material for: Clinical PathoScope: rapid alignment and filtration for accurate pathogen identification in clinical samples using unassembled sequencing data
Source: BMC Bioinformatics. 2014 Aug 4;15(1):262. doi: 10.1186/1471-2105-15-262 (PMC4131054; doi:10.1186/1471-2105-15-262)
Supplement: Supplementary file 8 — Additional file 8: Overview of clinical datasets used to evaluate Clinical PathoScope. (XLSX 10 KB) [file 12859_2013_6527_MOESM8_ESM.xlsx]

## Sheet: Sheet1
Name	Reference	Accession	# Samples	Read Length	Avg. # Reads
PCCL	[41]	SRR073726	1	40	26958682
CALRTI	[29]	See Yang et. al	14	36	3907924
TMAdv	[42]	SRR167721	1	75	12222012
16S	this study	SRP028704	8	1178	4127
