# Supplementary material for: Clinical PathoScope: rapid alignment and filtration for accurate pathogen identification in clinical samples using unassembled sequencing data
Source: BMC Bioinformatics. 2014 Aug 4;15(1):262. doi: 10.1186/1471-2105-15-262 (PMC4131054; doi:10.1186/1471-2105-15-262)
Supplement: Supplementary file 9 — Additional file 9: List of candidate primers and adapters used for quality control filtering. (TXT 349 bytes) [file 12859_2013_6527_MOESM9_ESM.txt]

ACACTCTTTCCCTACACGACGCTGTTCCATCT
AGATGGAACAGCGTCGTGTAGGGAAAGAGTGT
CAAGCAGAAGACGGCATACGAGCTCTTCCGATCT
AGATCGGAAGAGCTCGTATGCCGTCTTCTGCTTG
AATGATACGGCGACCACCGAGATCTACACTCTTTCCCTACACGACGCTCTTCCGATCT
AGATCGGAAGAGCGTCGTGTAGGGAAAGAGTGTAGATCTCGGTGGTCGCCGTATCATT
AGATCGGAAGAGCGGTTCAGCAGGAATGCCGAG
CTCGGCATTCCTGCTGAACCGCTCTTCCGATCT
CCATCTTTCGGGTCCTAAC
